# Supplementary material for: One Advantage of Being Polyploid: Prokaryotes of Various Phylogenetic Groups Can Grow in the Absence of an Environmental Phosphate Source at the Expense of Their High Genome Copy Numbers
Source: Microorganisms. 2023 Sep 9;11(9):2267. doi: 10.3390/microorganisms11092267 (PMC10536925; doi:10.3390/microorganisms11092267)
Supplement: Supplementary file 1 [file microorganisms-11-02267-s001.zip]

Archive with 1 entries (1 files):
- microorganisms-2569988-supplementary.pdf
